# Supplementary material for: T cell toxicity induced by tigecycline binding to the mitochondrial ribosome
Source: Nat Commun. 2025 May 1;16:4080. doi: 10.1038/s41467-025-59388-9 (PMC12045974; doi:10.1038/s41467-025-59388-9)
Supplement: Supplementary file 4 — Source Data [file 41467_2025_59388_MOESM4_ESM.xlsx]

## Sheet: Fig-1A+B
cell vialibity normalized to Vehicle (DMSO)
PBMCs	Dose (μM)	Tigecycline					Doxycycline					Oxycycline					Medocycline					Methacycline					Minocycline					Tetracycline
	0	100	100	100	100	100	100	100	100	100	100	100	100	100	100	100	100	100	100	100	100	100	100	100	100	100	100	100	100	100	100	100	100	100	100	100
	0.0457247	84.23	106.572	107.291	115.654	106.841	103.369	99.4612	96.177	105.124	93.0097	99.5117	100.066	89.1698	120.008	102.707	99.3099	104.911	97.5874	111.701	85.5908	105.216	105.438	117.011	98.1109	111.314	97.3832	99.1616	98.2713	98.8475	105.835	95.9882	102.583	115.162	101.19	100.63
	0.137174	86.0542	100.245	98.6078	113.426	102.542	108.959	102.64	102.814	100.324	96.0861	101.938	102.097	92.5408	113.339	130.667	96.2044	113.924	98.007	101.337	91.5168	106.068	107.212	129.477	104.59	107.114	98.5166	100.015	101.497	99.2712	104.846	87.8945	97.4769	110.971	105.4	95.0083
	0.411523	83.8863	96.347	102.931	102.755	97.1963	104.838	101.042	107.433	100.617	99.0771	93.1002	107.019	97.4538	111.081	113.453	87.4466	108.341	104.406	103.147	93.157	101.906	100.485	111.159	103.69	106.049	100.098	103.174	106.992	95.0169	97.816	89.7742	99.6417	110.509	106.968	94.0464
	1.23457	75.3206	91.1122	90.7675	93.3359	85.7009	100.878	107.453	98.9521	92.0821	81.234	93.4625	104.955	100.95	107.767	104.422	87.9395	106.341	92.1504	97.7385	83.3333	107.941	103.598	126.961	94.3679	110.671	95.1721	95.4035	96.9748	93.8644	107.413	85.9447	92.5052	127.116	95.5627	97.1974
	3.7037	59.1143	72.8311	92.0865	75.1221	88.2243	103.548	102.442	94.838	102.701	93.0268	87.0825	89.8101	98.4579	106.835	106.22	96.5495	93.5206	91.1364	95.1622	83.8095	110.682	99.0127	132.618	105.95	108.34	91.6457	97.32	104.97	104.051	98.629	84.4999	89.9672	114.28	101.586	98.3085
	11.1111	44.23	53.1637	58.4906	58.9408	59.7383	102.706	111.638	88.4727	103.828	100.701	86.2319	86.9364	102.905	107.27	113.598	80.6934	86.1279	92.0804	88.6726	85.0088	110.013	100.636	139.641	103.284	110.41	87.5595	93.8913	103.581	98.9322	92.0134	87.0248	87.6082	112.335	101.662	101.293
	33.3333	38.7971	39.1063	45.6311	38.0106	42.1682	83.838	95.528	76.5185	89.9213	87.6602	84.2313	84.0462	91.6801	95.3397	99.442	52.5961	55.9883	48.1294	49.4985	42.8924	101.772	85.994	107.14	83.1568	88.0426	81.2063	73.2595	80.8921	80.3729	80.0733	-5.35839	75.6494	99.1777	90.8799	84.7927
	100	20.7667	25.8806	25.9022	25.1319	24.2056	32.7898	38.9188	27.2657	34.743	34.6949	-18.1002	68.621	64.6405	66.0315	74.6848	27.933	27.6926	32.9196	27.237	25.2205	29.9733	32.0783	34.764	35.0282	22.0659	46.5575	46.5339	49.4521	56.5085	48.095	42.5025	40.9376	59.5868	42.7681	48.209
	300	3.21216	0.440313	-0.274776	4.0258	9.38318	4.21072	6.60919	4.26936	4.9699	-1.86293	-5.81285	-7.31627	-4.87717	-17.2742	-14.4451	19.208	32.8451	31.9056	30.1672	23.6508	17.8368	10.2242	6.34023	12.4117	-14.6905	19.3675	16.0952	32.8291	27.1017	23.8642	28.1526	21.3646	29.9037	18.5612	29.4693
Jurkat	Dose (μM)	Tigecycline			Doxycycline			Oxycycline			Medocycline			Methacycline			Minocycline			Tetracycline
	0	100	100	100	100	100	100	100	100	100	100	100	100	100	100	100	100	100	100	100	100	100
	0.0457247	109.956	111.249	111.849	104.061	104.425	103.549	99.8266	111.591	95.9551	102.989	99.9557	109.669	104.711	102.732	106.75	100.385	100.531	101.165	102.181	108.663	114.096
	0.137174	103.553	105.77	101.862	102.734	100.282	102.099	100.043	106.21	122.921	102.725	107.699	114.702	102.378	109.807	118.32	97.1368	99.2232	90.7333	99.1611	103.998	102.471
	0.411523	97.7193	94.1885	95.1333	102.372	108.487	106.988	101.127	108.004	101.124	103.253	102.434	102.384	103.32	108.822	104.75	98.2906	97.4244	90.1654	100	102.207	96
	1.23457	79.9123	80.3238	79.0851	101.608	103.54	101.759	99.6099	104.508	104.27	99.4725	91.8142	98.8083	108.031	101.209	106	99.8718	96.2387	90.2372	99.3708	109.246	98.7059
	3.7037	38.8158	37.5675	38.722	101.93	103.62	98.3642	92.4577	103.45	87.8652	86.4176	91.8584	75.4404	100.628	106.046	105.75	105.513	101.758	90.3163	100.377	106.955	130.118
	11.1111	18.2456	17.144	16.3775	87.2939	95.2132	89.0432	98.0061	123.919	101.124	52.967	57.0354	39.5078	118.035	121.182	107.162	49.6581	44.3173	49.0295	115.478	121.824	122.353
	33.3333	11.1842	10.0457	10.0296	14.5557	15.5672	13.1235	101.734	114.305	92.809	13.8022	14.0708	21.114	32.5707	32.2436	34.2424	19.6154	18.6836	25.6578	126.091	126.739	130.118
	100	4.12281	3.32088	4.23191	5.10655	4.7868	3.55556	25.2276	26.6329	28.8764	9.49451	9.42478	18.7824	20.0538	20.6001	28.3196	12.3932	10.5887	15.9454	13.3809	13.536	12.3529
	300	2.23684	2.98879	2.15827	0.52272	1.16653	2.69136	10.4898	12.0515	15.1685	7.16483	7.74336	8.23834	11.2607	14.1961	17.0248	6.11111	6.95012	5.01797	7.21477	7.24698	6.0241
PBMCs	Dose (μM)	Dalfopristin/quinupristin (Q/D)						Doxycycline						Azithromycin						Tigecycline						Clindamycin						Linezolid						Tiamulin
	0 (DMSO)	100	100	100	100	100	100	100	100	100	100	100	100	100	100	100	100	100	100	100	100	100	100	100	100	100	100	100	100	100	100	100	100	100	100	100	100	100	100	100	100	100	100
	0.137174	112.581	103.119	101.132	107.744	100.275	104.571	93.6782	101.798	100.09	100.088	71.8447	94.3122	82.2682	88.7824	104.897	91.9408	102.399	92.4929	102.944	89.422	97.5133	91.3836	94.0549	89.8752	97.027	93.6021	90.0081	107.507	96.1859	104.126	133.917	103.707	109.94	90.0493	103.79	88.2861	97.0289	116	104.742	128.496	100.461	96.3441
	0.411523	116.486	100.917	84.5011	86.5413	76.0331	66.7143	90.6897	88.427	103.402	99.3865	94.5908	93.9153	80.288	99.7124	93.8144	98.6842	100.45	84.5609	89.8582	88.2225	76.9094	74.1508	87.0427	75.8668	95.7658	105.96	89.6052	94.1912	101.311	100.364	131.289	110.829	95.6827	83.4704	96.2103	97.5339	102.886	122.732	111.685	120.892	114.072	108.28
	1.23457	92.9501	96.2385	83.8641	82.406	90.0826	90.8571	77.4713	92.6966	102.328	98.1595	88.3495	88.3598	90.9991	88.1112	83.677	83.7171	92.054	97.1671	65.1036	57.361	60.3908	53.024	58.3841	58.5298	92.2523	102.454	85.8985	94.4593	97.8546	92.1116	127.785	97.561	107.53	82.3191	98.6553	92.6017	106.961	119.024	110.669	110.577	107.036	95.5914
	3.7037	95.0109	79.9083	77.6362	84.812	78.6501	78.4286	132.299	140.899	134.825	126.556	142.718	139.55	82.3582	86.6731	97.8522	88.9803	99.4003	102.408	39.3675	32.1701	30.373	24.7722	37.0427	29.4036	94.7748	95.2673	91.8614	109.115	91.8951	3.39806	127.159	95.1219	111.948	95.2303	99.1443	99.2602	126.74	126.537	112.532	119.318	102.883	97.3118
	11.1111	46.2039	32.6606	41.0474	47.5188	30.1653	29.2857	54.9425	70.7865	70.7252	62.1385	56.4494	50.6614	81.9982	89.9329	99.3127	87.5822	99.2504	100.85	17.9934	17.1211	14.476	13.4217	13.1098	5.27045	101.802	100.526	94.1176	108.4	97.3778	108.374	122.028	101.171	98.8956	97.1217	106.112	98.6436	114.856	134.341	111.854	118.007	107.959	104.516
	33.3333	8.13449	6.23853	6.9356	5.78947	6.19835	5.71429	26.4368	25.7303	19.6956	19.369	22.8849	25.9259	95.4995	89.3576	94.244	96.3816	111.694	103.966	21.1559	18.5387	16.4298	14.6645	14.4817	13.8696	87.7477	102.805	103.546	115.371	96.6627	98.7864	120.651	90.9268	94.9799	82.4835	92.665	96.4242	101.104	121.756	113.886	111.189	99.0773	91.828
	100	0.92191	2.43119	4.14013	3.49624	6.26722	7.78571	10.4885	10.8146	9.69114	9.48729	6.13731	4.53043	18.0918	24.4487	43.4708	49.3421	33.5832	18.272	17.5845	23.1461	17.2513	18.3306	24.4283	29.7157	94.5946	88.6065	94.44	102.145	92.1335	95.6311	68.4606	58.0488	59.6386	50.3289	45.599	48.2121	51.0187	59.4146	48.1795	52.7972	34.9481	30.5376
	300	-0.9761	1.2844	2.90163	1.8797	4.40771	0.14286	2.64368	3.03371	3.93913	4.20683	-0.8322	-3.4392	5.76057	5.0815	6.35739	9.12829	11.3943	10.3399	9.48746	13.1952	14.032	12.0132	16.311	2.49654	62.973	66.17	68.6543	73.0116	67.3421	65.2913	24.4055	18.6342	24.7992	18.8322	17.8484	18.0025	7.89474	5.36585	5.84251	6.38112	9.68858	6.66666
	900	n/a						n/a						3.42034	4.69798	8.0756	6.49671	8.09595	7.93201	n/a						6.84685	3.76862	5.72119	4.20018	15.6138	14.9272	-5.3817	-3.1219	-2.51	0.41119	-2.6895	-3.2059	3.98981	4.68293	7.28197	7.16783	n/a

## Sheet: Fig-1D
Jurkat												PBMCs

## Sheet: Fig-1E
		OCR (pmol/min/Norm. ug protein)
		Time (minutes)	Sti-Ctrl				Sti-5μM				Sti-10μM
		1.3103	1.87667	1.47893	2.838	1.94725	0.000335162	-0.165885	0.0780067	1.73251	-0.299797	0.514632	-1.6733	-0.0171365
		7.76776	1.61138	1.51029	3.02197	2.04807	0.114923	0.136439	0.0941526	2.16329	-0.145244	0.608845	-0.79061	0.11082
		14.203	1.20231	1.38271	2.88718	1.9236	0.0687835	-0.0904037	-0.00571103	1.99881	-0.171403	0.537892	-0.902468	0.0856551
		20.7511	0.0162072	0.297386	1.57344	0.93368	-0.206315	-0.244021	-0.102855	0.916534	-0.120395	0.870949	-1.17793	-0.0569761
		27.2079	0.222943	0.363093	1.05232	1.1356	-0.0886925	-0.106844	0.0507113	0.501646	-0.191311	0.790827	-0.968973	0.00933313
		33.6698	0.460369	0.476578	1.21832	1.23927	0.0385391	0.0522085	0.157528	2.46291	-0.00368492	0.701198	-0.778305	0.0538501
		40.2248	4.27452	4.57409	5.05101	5.87244	0.863242	0.252917	0.612609	1.1563	0.125733	0.951797	-0.887628	0.0781582
		46.6873	4.1562	4.45335	5.02017	5.80366	0.920861	0.30421	0.612512	2.47128	0.111684	0.792263	-0.554494	0.071567
		53.1549	3.82748	4.2241	3.83402	5.5487	0.721918	0.140009	0.46004	2.46614	0.0240412	0.590637	-0.498112	0.0983761
		59.7082	0.389482	0.206774	2.85546	1.25603	0.157887	0.133554	-0.179749	1.90016	-0.0805555	0.951997	-0.691707	0.0224914
		66.1722	0.141705	0.33092	0.259325	1.2822	0.429402	0.0101795	-0.033073	1.8138	0.102764	0.649575	-0.300618	-0.051926
		72.6342	-0.027584	0.383951	0.436651	1.30788	0.242312	0.166668	-0.236966	1.90451	-0.0516633	0.573395	-0.603993	0.0239512

## Sheet: Fig-1F
mean MFI of CD25
CD4
Unstim	0 μM	2.5 μM	5 μM	10 μM
353	3959	3754	3471	3082
418	3721	3553	3450	3057
561	3716	3674	3256	2814
CD8
Unstim	0 μM	2.5 μM	5 μM	10 μM
968	5227	4522	4093	3582
600	5219	5003	4409	3463
505	6215	6223	4799	3588

## Sheet: Fig-1H
% Cells in division 4 or later
	CD4						CD8
	Unstim	0μM	2.5μM	5μM	10μM			Unstim	0μM	2.5μM	5μM	10μM
	9.53	67.13	31.861	6.441	0.862			5.61	54.72	55.18	28.56	7.121
	2.168	77.04	43.217	11.619	2.104			0.77	60.93	63.83	35.86	11.81
	2.47	84.6	50.176	16.8056	3.32506			2.55	57.73	48.432	24.73	6.15452
	0.303	85.1	63.77	22.565	6.48543			0.151	57.6	47.18	21.018	6.12
	1.59	81.4	65.15	25.057	4.27			0.681	52	43.35	16.23	2.26

## Sheet: Fig-1J
% Cells in each division
	Naïve														TCM
	Division number	No antibiotic			2.5μM			5μM			10μM				Division number	No antibiotic			2.5μM			5μM			10μM
	0	3.67	2.57	1.11	4.49	2.85	0.99	9.14	5.5	3.52	20.7	12.2	12.7		0	3.81	3.47	3.2	11.5	6.18	6.94	31.4	19.3	18.6	51.5	35.3	35.1
	1	8.23	6.24	4.61	28.1	15.8	10.8	43.7	27.9	30.8	58.7	45.6	58.3		1	6.49	3.52	4.73	38	27.5	31.5	46.4	46.1	47.3	39.1	48.8	52.5
	2	12.5	10.5	9.99	44.1	38.6	39.3	40.2	47.1	51	19.7	37.8	26.9		2	9.85	6.2	6.69	33.5	37.9	38.1	17	26.2	27.6	6.84	12.8	10.7
	3	17.5	17.4	19.3	20.5	35.5	40.4	6.28	17.6	13.1	0.86	3.78	1.4		3	16	12.6	11.5	12.5	20.7	17.4	2.97	5.63	5.04	0.75	1.29	0.77
	4	23.4	24.6	25.6	1.84	6.12	7.31	0.14	1.11	0.53	0.00638	0.081	0.061		4	23.5	22.8	19.6	2.72	4.97	3.96	0.51	0.74	0.5	0.2	0.22	0.13
	5	20.9	24.1	23.4	0.076	0.28	0.23	0.021	0.055	0.058	0	0.056	0.037		5	22	27.4	24.3	0.31	0.62	0.44	0.095	0.16	0.1	0.11	0.14	0.05
	6	11.9	13.3	14.6	0.17	0.1	0.16	0.21	0.25	0.28	0.22	0.27	0.31		6	14.9	20.6	26.1	0.5	0.64	0.43	0.58	0.85	0.47	0.69	0.83	0.56
	7	1.4	0.82	1.21	0.25	0.12	0.25	0.34	0.31	0.45	0.47	0.48	0.72		7	2.41	2.49	3.19	0.62	0.7	0.62	1.11	1.15	0.74	1.26	1.26	0.83

## Sheet: sFig-1A
	cell vialibity normalized to Vehicle (DMSO)
	Chloramphenicol
	Dose (μM)	Hela 3d					Hela 5d					Jurkat 3d					Jurkat 5d
	1	115.472	112.907	109.149	106.395	107.336	103.029	103.952	106.316	104.379	101.268	91.6279	94.5323	104.434	103.886	105.55	106.953	119.838	129.235	117.806	137.373
	5	99.7977	98.9686	95.4348	95.1889	93.3131	103.217	108.966	107.207	102.082	96.435	74.0465	84.1447	84.7132	88.5271	87.2868	116.039	104.909	120.616	122.485	146.087
	10	85.1565	78.1239	77.2387	77.1403	78.8686	101.357	94.3137	101.415	97.4373	98.7408	63.1628	61.0232	47.7623	47.907	61.2196	103.365	68.172	100.846	74.0691	124.665
	50	42.9119	20.8237	18.8706	15.5194	25.4465	53.367	28.3728	27.4352	29.5718	38.8993	13.1266	12.4444	12.0827	12.6408	12.4548	10.0745	7.60325	8.33446	7.06161	9.02505
	100	10.3486	10.3486	10.3064	10.2994	10.5805	6.20089	5.26015	4.94657	5.04187	5.6014	11.7933	11.4419	11.2455	11.1111	11.3282	7.52878	7.5694	7.35951	6.91266	8.59174
	Doxycycline
	Dose (μM)	Hela 3d					Hela 5d					Jurkat 3d					Jurkat 5d
	1	90.6648	96.338	89.6672	89.6605	88.6496	93.5325	94.7977	102.368	101.019	99.6093	102.781	111.139	99.3878	96.4732	90.2582	114.324	76.849	78.0026	73.9947	75.2933
	5	84.5992	86.2752	82.4709	76.6381	79.4714	87.6871	94.9961	97.211	96.619	109.557	115.784	120.149	111.073	98.3364	101.664	77.1127	72.762	88.7937	109.835	79.8088
	10	79.4248	81.7526	84.3598	79.9369	77.0704	89.5534	92.3875	106.137	99.0323	94.5723	38.4083	33.5773	30.3966	27.7083	36.9178	12.7884	10.534	11.8194	11.8853	12.2149
	50	73.5987	75.9863	80.8614	86.3816	72.8139	76.5432	75.1938	78.2863	73.7483	75.251	15.6109	16.1964	17.4075	16.8885	14.799	9.39354	7.96968	7.87739	8.029	7.9499
	100	66.9345	67.3003	64.2675	62.1126	67.4466	66.6556	71.8609	76.0624	69.5949	73.589	22.9705	21.6928	21.7195	21.0407	21.5331	12.3797	14.0541	16.7699	13.5333	13.3553

## Sheet: sFig-1B
	cell vialibity normalized to Vehicle (DMSO)
	Jurkat								HEK293								Hela
	Dose (μM)	Q/D		TIGE		DOX			Dose (μM)	Q/D		TIGE		DOX			Dose (μM)	Q/D		TIGE		DOX
	900	8.49673	9.96732	-15.5229	-6.53595	-44.9837	-33.3824		900	7.1976	5.26491	7.2695	4.53901	5.25382	4.35067		900	6.26741	4.67967	37.2702	29.1086	4.83844	4.47632
	300	-0.898693	-2.04248	-15.8497	-15.1961	-12.9085	-12.0915		300	4.08197	3.04898	31.6312	31.5248	21.3952	21.8001		300	3.69081	2.85515	79.8329	79.3036	79.6379	78.468
	100	-0.776144	-1.59314	-0.714869	-0.224673	2.69608	3.34967		100	8.03899	7.33922	40.2704	46.6888	25.8642	25.3348		100	3.26602	2.62535	85.5606	88.2068	97.8134	89.7632
	33.3333	0.0816994	-0.408497	6.61765	5.96405	10.049	10.3758		33.3333	10.5798	9.48017	48.1383	50.0177	56.1352	52.9274		33.3333	6.94986	6.92201	92.3816	88.3426	96.9079	96.5877
	11.1111	18.7092	13.9706	16.7484	17.0752	82.9248	78.6765		11.1111	45.3476	43.7537	38.3156	41.7553	79.6792	82.0461		11.1111	n/a	n/a	92.3538	93.0501	94.9721	92.1866
	3.7037	172.549	155.065	47.0588	43.6275	99.2647	106.127		3.7037	84.7051	80.4399	n/a	n/a	85.4718	85.9078		3.7037	96.4342	97.2423	96.0724	96.0446	100.07	93.5237
	1.23457	156.046	158.987	80.8824	75.3268	97.7941	96.1601		1.23457	83.872	81.2396	90.2128	81.4539	85.067	89.3024		1.23457	99.4353	100.696	95.2089	96.0446	99.4691	99.9582
	0.411523	121.078	116.667	86.6013	87.2549	95.2614	97.0588		0.411523	102.033	93.6021	106.064	102.447	94.3943	94.2074		0.411523	100.696	100.696	99.7643	100.836	100.467	99.0837
	0.137174	100.817	96.5686	84.3137	94.7712	94.1176	108.66		0.137174	99.1669	96.1346	102.411	106.702	97.7577	100.716		0.137174	89.6488	88.3008	99.0957	99.8329	99.8907	99.8907
	0	99.6732	99.3464	96.5686	98.366	101.961	104.085		0	98.6338	99.9334	98.0142	101.418	99.9689	100.062		0	100.028	100.743	97.7437	97.066	100.891	100.896

## Sheet: sFig-1C
CD4							CD8
PBMC donor	Pos ctrl	10µM	5µM	2.5µM	Neg ctrl		PBMC donor	Pos ctrl	10µM	5µM	2.5µM	Neg ctrl
1	0.367206	0.744265	0.807692	0.946964	1		1	0.378278	0.756688	0.81339	0.938773	1
2	0.341887	0.399245	0.64496	0.715687	1		2	0.361578	0.419254	0.655994	0.743208	1
3	0.35174	0.64826	0.697043	0.738924	1		3	0.38574	0.75706	0.775557	0.832438	1
4	0.301359	0.562097			1		4	0.271894	0.502926			1
For donor 4, only 10µM was tested.

## Sheet: sFig-1E+F
	24H	CD4
		PBMC donor	Unstim	Unstim-10µM	Stim	Stim-10µM
		1	1	1.00448	1.31741	1.52239
		2	1	0.667281	1.8582	1.33026
		3	1	1.04064	0.811166	0.819787
		CD8
		PBMC donor	Unstim	Unstim-10µM	Stim	Stim-10µM
		1	1	1.06291	1.42792	1.55963
		2	1	0.580389	1.58399	1.031
		3	1	1.01677	0.685606	0.650433
	7 days	CD4
		PBMC donor	Unstim	Stim	Stim-10µM	STI 24H	STI 72H
		1	1	2.37586	2.41368	2.7235	2.70833
		2	1	2.14678	2.32286	3.36084	3.51676
		3	1	2.18944	2.6393	2.72476	2.76867
		CD8
		PBMC donor	NO STI	STI	STI-10µM	STI 24H	STI 72H
		1	1	1.9961	1.79114	2.21053	2.34002
		2	1	3.55172	3.1924	5.21789	5.97251
		3	1	2.45537	2.433	2.51008	2.89657

[truncated: 3 more sheets: sFig-1G+H, sFig-2A+B, sFig-2E]
